# Supplementary material for: Mutational landscape of gastric cancer and clinical application of genomic profiling based on target next-generation sequencing
Source: J Transl Med. 2019 Jun 4;17:189. doi: 10.1186/s12967-019-1941-0 (PMC6549266; doi:10.1186/s12967-019-1941-0)
Supplement: Supplementary file 1 — Additional file 1. Gene list of BTC-PCPD panel. [file 12967_2019_1941_MOESM1_ESM.xlsx]

## Sheet: Sheet1
Additional file 1 Gene list of BTC-PCPD panel.
ABCB1	Biotecan PanCancer Panoramic Detection (BTC-PCPD) is a hybridization capture-based next-generation sequencing (NGS) panel, which is capable of analyzing single nucleotide variants (SNVs), insertion and deletion alterations (InDels), copy number alterations (CNAs) and tumor mutation burden (TMB) in 612 cancer associated genes (2.75M). BTC-PCPD is intended to identify patients with solid malignant …
ABCC1
ABCC2
ABCC3
ABCC4
ABCC6
ABCG2
ABL1
ABL2
ACVR2A
ACVRL1
ADA
ADAM17
ADAM28
ADAMTS5
ADORA3
ADRA1A
ADRA1B
ADRA1D
ADRA2A
CYP17A1
CYP19A1
CYP1B1
CYP2B6
CYP2C19
CYP2C8
CYP2C9
CYP2D6
CYP3A4
CYP3A5
CYP4B1
DCUN1D1
DDB1
DDR1
DDR2
DHFR
DHODH
DICER1
DNMT3A
DPYD
IFITM1
IFITM3
IGF1R
IKBKB
IL6
IMPDH1
IMPDH2
IQGAP2
ITGA5
ITGAL
ITGAV
ITGB1
ITGB3
ITGB5
JAK1
JAK2
JAK3
KCNH2
KCNH6
KCNH7
NOTCH1
NPM1
NQO1
NR0B1
NR3C1
NRAS
NRG1
NRP2
NTRK1
NTRK2
NTRK3
OPRM1
P2RY2
PALB2
PARP1
PARP2
PAX5
PDCD1LG2
PDE5A
PDGFRA
RARA
RARB
RARG
RB1
RECQL
RET
RGS17
RHEB
RHOA
RORA
ROS1
RPL13
RPS20P2
RPS6KA3
RPS6KB1
RPS9P1
RRM1
RXRA
RXRB
RXRG
WRN
XRCC1
ADRA2B
ADRA2C
AKAP9
AKR1B1
AKR1D1
AKT1
AKT2
AKT3
ALDH1A1
ALDH1A2
ALK
ALOX5
ANGPT1
ANGPT2
ANPEP
APC
APEX1
APH1B
APOL3
AR
DRD1
DRD2
DRD3
DRD4
DRD5
DSCAM
EDNRA
EGF
EGFR
EGLN1
EML4
EPCAM
EPHA2
EPHB4
EPHX1
EPRS
ERBB2
ERBB3
ERBB4
ERCC1
KCNJ6
KDM1B
KDR
KIT
KLK2
KNSTRN
KRAS
LCK
LHCGR
LMNA
LRP2
LTA4H
LYN
MAGOH
MAN2A1
MAP2K1
MAP2K2
MAP2K3
MAP2K4
MAP2K5
PDGFRB
PDK1
PDK2
PDK3
PDK4
PDPK1
PGGT1B
PGR
PIK3C2A
PIK3C2B
PIK3C2G
PIK3C3
PIK3CA
PIK3CB
PIK3CD
PIK3CG
PIK3R1
PIK3R2
PIK3R3
PIK3R4
RYR1
SDC4
SDHA
SDHAF2
SDHB
SDHC
SDHD
SERPINE1
SF3B1
SHMT1
SLC10A2
SLC19A1
SLC22A16
SLC22A2
SLC25A4
SLC25A5
SLC25A6
SLC2A2
SLC3A2
SLC5A1
WT1
XRCC3
ARAF
ARID5B
ARVCF
ATIC
ATM
ATP11B
ATP7A
ATR
AURKA
AURKB
AURKC
AXL
BAIAP3
BAP1
BCL2
BCL2L1
BCL2L11
BCL2L2
BCL9
BCR
ERCC2
ERCC3
ERCC4
ERCC5
ERG
ESR1
ESR2
ESRRA
ESRRG
ETV1
ETV4
ETV5
EWSR1
EXT1
EXT2
EZH2
EZR
F2
FANCA
FANCC
MAP2K6
MAP2K7
MAPK1
MAPK10
MAPK11
MAPK12
MAPK13
MAPK14
MAPK3
MAPK8
MAPK9
MAX
MCL1
MDM2
MDM4
MED12
MEN1
MERTK
MET
METAP2
PIK3R5
PIK3R6
PIM1
PKN1
PKN2
PKN3
PLA2G2A
PLAU
PLCL1
PLK1
PMS1
PMS2
PNP
POLA1
POLB
POLE
PPARA
PPARD
PPARG
PPP1R13L
SLC5A2
SLCO1B1
SLCO1B3
SMAD4
SMARCB1
SMCR8
SMO
SNORD68
SOD2
SOX2
SPG7
SPOP
SRC
SSTR1
SSTR2
SSTR5
STAT3
STK11
STRN
STX1A
XIAP
XRCC4
BIRC2
BIRC3
BIRC5
BIRC6
BIRC7
BLM
BMPR1A
BRAF
BRCA1
BRCA2
BRIP1
BTK
C1R
C1S
CA6
CABIN1
CAD
CASP3
CAT
CBL
FANCM
FASTKD3
FBXW7
FCGR3A
FGFR1
FGFR2
FGFR3
FGFR4
FH
FKBP1A
FLCN
FLT1
FLT3
FLT4
FNTA
FNTB
FOLH1
FOXL2
FRK
FSHR
MLH1
MLH3
MMP1
MMP10
MMP11
MMP12
MMP13
MMP14
MMP15
MMP16
MMP17
MMP19
MMP2
MMP20
MMP21
MMP23A
MMP24
MMP25
MMP26
MMP27
PPP2R1A
PRDX4
PRKAA1
PRKAA2
PRKCA
PRKCB
PRKCD
PRKCE
PRKCG
PRKCH
PRKCI
PRKCQ
PRKCZ
PRKD1
PRKD2
PRKD3
PSEN1
PSEN2
PSMA1
PSMA2
SULT1A1
SULT1A2
SULT1C4
SYK
TACR1
TEC
TEK
TERT
TET2
TFE3
TGFB1
TIAF1
TMPRSS2
TOP1
TOP1MT
TOP2A
TOP2B
TP53
TPMT
TRIM33
XPA
XRCC6
CBR1
CBR3
CCND1
CCNE1
CCR4
CD274
CD44
CDA
CDC73
CDH1
CDK1
CDK2
CDK3
CDK4
CDK5
CDK6
CDK7
CDK8
CDK9
CDKN1A
FYN
GALNT14
GAS6
GATA2
GATA3
GFPT1
GGH
GNA11
GNAQ
GNAS
GNRHR
GNRHR2
GPRC5A
GRIN1
GRIN3A
GRM5
GSR
GSTA1
GSTA6P
GSTM1
MMP28
MMP3
MMP7
MMP8
MMP9
MPL
MPO
MPRIP
MPZ
MSH2
MSH6
MSR1
MST1R
MTAP
MTHFD1
MTHFR
MTOR
MTRR
MUTYH
MYC
PSMA3
PSMA4
PSMA5
PSMA6
PSMA7
PSMA8
PSMB1
PSMB10
PSMB2
PSMB3
PSMB4
PSMB5
PSMB6
PSMB7
PSMB8
PSMB9
PSMC1
PSMC2
PSMC5
PSMD14
TRPM8
TSC1
TSC2
TSG1
TSPO
TUBA1A
TUBA1B
TUBA1C
TUBA3C
TUBA4A
TUBA8
TUBB
TUBB1
TUBB2A
TUBB3
TUBB4B
TUBD1
TUBE1
TUBG1
TXNRD1
XPC
YES1
CDKN1B
CDKN1C
CDKN2A
CDKN2B
CDKN2C
CFLAR
CHEK1
CHEK2
CHRM1
CHST3
CLCN6
COMT
CSF1R
CSNK2A1
CTNNB1
CTSK
CXCR4
CYBA
CYP11A1
CYP11B1
GSTP1
HGF
HMGCR
HNF1A
HOXB13
HPRT1
HRAS
HSP90AA1
HSP90AA2P
HSP90AB1
HSP90B1
HTR1A
HTR1B
HTR1D
HTR2A
HTR2B
HTR2C
HTR7
IDH1
IDH2
MYCL
MYCN
MYD88
MYO18A
NAIP
NALCN
NAT2
NBN
NCF4
NCOA4
NF1
NF2
NFE2L2
NFKB1
NFKB2
NHLRC1
NKX2-1
NKX2-8
NOS2
NOS3
PSMD7
PSMF1
PTCH1
PTEN
PTGDR2
PTGS1
PTGS2
PTK2
PTK2B
PTPN11
PTPRS
PYGM
RAC1
RAC2
RAD50
RAD51
RAD51C
RAD51D
RAD54L
RAF1
TXNRD2
TYK2
TYMS
TYR
U2AF1
UBE2I
UGT1A1
UGT1A10
UGT1A3
UGT1A4
UGT1A5
UGT1A6
UGT1A7
UGT1A8
UGT1A9
UMPS
VCL
VDR
VHL
WEE1
XPO1
ZNF217
